# Supplementary material for: Bioinformatics Prediction and Evolution Analysis of Arabinogalactan Proteins in the Plant Kingdom
Source: Front Plant Sci. 2017 Jan 26;8:66. doi: 10.3389/fpls.2017.00066 (PMC5266747; doi:10.3389/fpls.2017.00066)
Supplement: Supplementary file 2 [file Table2.XLS]

## Sheet: Sheet1
Supplementary Table S2. Detailed information of 325 already-known AGPs
Gene	Locus or accession number	Species	Subfamily	Signal Peptide (D value)	LengthT	PASTT%
AtAGP1	At5g64310	Arabidopsis thaliana	C	0.935	131	59.542
AtAGP10	At4g09030	Arabidopsis thaliana	C	0.901	127	65.3543
AtAGP11	At3g01700	Arabidopsis thaliana	C	0.937	136	61.0294
AtAGP2	At2g22470	Arabidopsis thaliana	C	0.898	131	63.3588
AtAGP25	At5g18690	Arabidopsis thaliana	C	0.853	116	50
AtAGP26	At2g47930	Arabidopsis thaliana	C	0.676	135	54.0741
AtAGP27	At3g06360	Arabidopsis thaliana	C	0.877	125	53.6
AtAGP3	At4g40090	Arabidopsis thaliana	C	0.904	87	48.2759
AtAGP4	At5g10430	Arabidopsis thaliana	C	0.918	135	72.5926
AtAGP5	At1g35230	Arabidopsis thaliana	C	0.891	133	63.9098
AtAGP50	At1g24520	Arabidopsis thaliana	C	0.918	119	46.2185
AtAGP51	At1g31250	Arabidopsis thaliana	C	0.652	165	54.5455
AtAGP52	At1g63530	Arabidopsis thaliana	C	0.098	499	50.3006
AtAGP53	At1g63540	Arabidopsis thaliana	C	0.1	635	51.0236
AtAGP54	At2g28440	Arabidopsis thaliana	C	0.866	268	50
AtAGP55	At2g45000	Arabidopsis thaliana	C	0.115	739	57.2395
AtAGP56	At3g22070	Arabidopsis thaliana	C	0.229	178	57.3034
AtAGP57	At3g45230	Arabidopsis thaliana	C	0.847	175	42.2857
AtAGP58	At4g16980	Arabidopsis thaliana	C	0.895	164	54.878
AtAGP6	At5g14380	Arabidopsis thaliana	C	0.905	150	64.6667
AtAGP7	At5g65390	Arabidopsis thaliana	C	0.855	130	66.9231
AtAGP9	At2g14890	Arabidopsis thaliana	C	0.897	191	71.7277
AtFLA1	At5g55730	Arabidopsis thaliana	FLA	0.885	424	33.7264
AtFLA10	At3g60900	Arabidopsis thaliana	FLA	0.821	422	41.2322
AtFLA11	At5g03170	Arabidopsis thaliana	FLA	0.862	246	36.9919
AtFLA12	At5g60490	Arabidopsis thaliana	FLA	0.914	249	35.743
AtFLA13	At5g44130	Arabidopsis thaliana	FLA	0.848	247	30.7692
AtFLA14	At3g12660	Arabidopsis thaliana	FLA	0.727	255	35.6863
AtFLA15	At3g52370	Arabidopsis thaliana	FLA	0.856	436	28.211
AtFLA16	At2g35860	Arabidopsis thaliana	FLA	0.847	445	28.5393
AtFLA17	At5g06390	Arabidopsis thaliana	FLA	0.828	458	26.2009
AtFLA18	At3g11700	Arabidopsis thaliana	FLA	0.784	462	25.7576
AtFLA19	At1g15190	Arabidopsis thaliana	FLA	0.835	248	33.871
AtFLA2	At4g12730	Arabidopsis thaliana	FLA	0.839	403	31.2655
AtFLA20	At5g40940	Arabidopsis thaliana	FLA	0.114	424	29.9528
AtFLA21	At5g06920	Arabidopsis thaliana	FLA	0.688	353	32.0113
AtFLA3	At2g24450	Arabidopsis thaliana	FLA	0.913	280	38.5714
AtFLA4	At3g46550	Arabidopsis thaliana	FLA	0.885	420	37.619
AtFLA5	At4g31370	Arabidopsis thaliana	FLA	0.906	278	37.0504
AtFLA6	At2g20520	Arabidopsis thaliana	FLA	0.911	247	34.8178
AtFLA7	At2g04780	Arabidopsis thaliana	FLA	0.819	254	39.3701
AtFLA8	At2g45470	Arabidopsis thaliana	FLA	0.826	420	43.0952
AtFLA9	At1g03870	Arabidopsis thaliana	FLA	0.888	247	31.5789
HAE1	At1g62760	Arabidopsis thaliana	HAE	0.737	312	51.9231
HAE2	At3g50580	Arabidopsis thaliana	HAE	0.819	250	45.2
HAE3	At4g11430	Arabidopsis thaliana	HAE	0.104	219	57.5342
HAE4	At4g22470	Arabidopsis thaliana	HAE	0.847	375	50.4
AtAGP17	At2g23130	Arabidopsis thaliana	KC	0.844	185	56.7568
AtAGP18	At4g37450	Arabidopsis thaliana	KC	0.851	209	61.244
AtAGP19	At1g68725	Arabidopsis thaliana	KC	0.744	247	68.4211
AtAGP28	At1g03820	Arabidopsis thaliana	NC	0.759	222	24.7748
AtAGP29	At1g36150	Arabidopsis thaliana	NC	0.897	256	54.2969
AtAGP30	At2g33790	Arabidopsis thaliana	NC	0.871	239	34.3096
AtAGP31	At1g28290	Arabidopsis thaliana	NC	0.844	359	43.454
AtAGP32	At5g21160	Arabidopsis thaliana	NC	0.107	833	29.6519
AtAGP33	At5g56330	Arabidopsis thaliana	NC	0.884	350	39.4286
AtENODL1	At5g53870	Arabidopsis thaliana	PAG	0.873	370	54.5946
AtENODL10	At5g57920	Arabidopsis thaliana	PAG	0.891	182	22.5275
AtENODL11	At2g23990	Arabidopsis thaliana	PAG	0.47	226	36.7257
AtENODL12	At4g30590	Arabidopsis thaliana	PAG	0.867	190	31.5789
AtENODL13	At5g25090	Arabidopsis thaliana	PAG	0.925	186	32.2581
AtENODL14	At2g25060	Arabidopsis thaliana	PAG	0.879	182	31.8681
AtENODL15	At4g31840	Arabidopsis thaliana	PAG	0.899	177	31.6384
AtENODL16	At3g01070	Arabidopsis thaliana	PAG	0.873	167	26.3473
AtENODL18	At1g08500	Arabidopsis thaliana	PAG	0.867	228	32.8947
AtENODL19	At4g12880	Arabidopsis thaliana	PAG	0.829	141	23.4043
AtENODL2	At4g27520	Arabidopsis thaliana	PAG	0.837	349	52.149
AtENODL20	At2g27035	Arabidopsis thaliana	PAG	0.797	163	23.9264
AtENODL3	At4g28365	Arabidopsis thaliana	PAG	0.377	199	31.1558
AtENODL4	At4g32490	Arabidopsis thaliana	PAG	0.411	221	33.9367
AtENODL5	At3g18590	Arabidopsis thaliana	PAG	0.799	188	31.9149
AtENODL6	At1g48940	Arabidopsis thaliana	PAG	0.875	177	24.8588
AtENODL7	At1g79800	Arabidopsis thaliana	PAG	0.858	192	31.7708
AtENODL8	At1g64640	Arabidopsis thaliana	PAG	0.702	191	35.0785
AtENODL9	At3g20570	Arabidopsis thaliana	PAG	0.873	203	38.9163
AtSC1	At2g26720	Arabidopsis thaliana	PAG	0.891	206	30.0971
AtSC2	At2g31050	Arabidopsis thaliana	PAG	0.848	200	32
AtSC3	At5g20230	Arabidopsis thaliana	PAG	0.896	196	39.7959
AtSC4	At5g26330	Arabidopsis thaliana	PAG	0.879	187	40.6417
AtUC1	At2g32300	Arabidopsis thaliana	PAG	0.826	261	46.7433
AtUC2	At2g44790	Arabidopsis thaliana	PAG	0.68	202	42.0792
AtUC3	At3g60280	Arabidopsis thaliana	PAG	0.945	222	50.4505
AtUC4	At1g22480	Arabidopsis thaliana	PAG	0.871	174	41.3793
AtUC5	At1g72230	Arabidopsis thaliana	PAG	0.847	181	38.674
AtUC7	At3g60270	Arabidopsis thaliana	PAG	0.955	187	38.5027
AtUC8	At5g07475	Arabidopsis thaliana	PAG	0.424	192	28.6458
AtAGP12	At3g13520	Arabidopsis thaliana	Pep	0.631	60	43.3333
AtAGP13	At4g26320	Arabidopsis thaliana	Pep	0.653	59	47.4576
AtAGP14	At5g56540	Arabidopsis thaliana	Pep	0.585	60	41.6667
AtAGP15	At5g11740	Arabidopsis thaliana	Pep	0.729	60	51.6667
AtAGP16	At2g46330	Arabidopsis thaliana	Pep	0.778	73	41.0959
AtAGP20	At3g61640	Arabidopsis thaliana	Pep	0.715	74	43.2432
AtAGP21	At1g55330	Arabidopsis thaliana	Pep	0.69	58	46.5517
AtAGP22	At5g53250	Arabidopsis thaliana	Pep	0.517	63	38.0952
AtAGP23	At3g57690	Arabidopsis thaliana	Pep	0.546	61	45.9016
AtAGP24	At5g40730	Arabidopsis thaliana	Pep	0.78	69	40.5797
AtAGP40	At3g20865	Arabidopsis thaliana	Pep	0.828	62	48.3871
AtAGP41	At5g24105	Arabidopsis thaliana	Pep	0.711	63	38.0952
AtAGP42	At1g51915	Arabidopsis thaliana	Pep	0.842	67	35.8209
AtAGP43	At2g41905	Arabidopsis thaliana	Pep	0.503	61	44.2623
AtAGP44	At3g01730	Arabidopsis thaliana	Pep	0.916	87	45.977
AtAGP45	At5g12880	Arabidopsis thaliana	Pep	0.573	73	43.8356
AtXYLP10	At3g43720	Arabidopsis thaliana	XYLP	0.885	193	36.7876
AtXYLP11	At2g48130	Arabidopsis thaliana	XYLP	0.864	183	44.8087
AtXYLP12	At3g22600	Arabidopsis thaliana	XYLP	0.838	170	35.2941
AtXYLP13	At2g27130	Arabidopsis thaliana	XYLP	0.934	176	35.2273
AtXYLP3	At4g08670	Arabidopsis thaliana	XYLP	0.822	208	48.0769
AtXYLP4	At5g09370	Arabidopsis thaliana	XYLP	0.879	158	42.4051
AtXYLP5	At1g36150	Arabidopsis thaliana	XYLP	0.897	256	54.2969
AtXYLP6	At1g55260	Arabidopsis thaliana	XYLP	0.1	227	25.5507
AtXYLP7	At2g44300	Arabidopsis thaliana	XYLP	0.803	204	30.3922
AtXYLP8	At4g14815	Arabidopsis thaliana	XYLP	0.888	156	32.6923
AtXYLP9	At2g44290	Arabidopsis thaliana	XYLP	0.775	205	33.1707
AtXYP1	At5g64080	Arabidopsis thaliana	XYLP	0.846	182	47.2527
AtXYP2	At2g13820	Arabidopsis thaliana	XYLP	0.765	169	44.3787
BdHRA1	Bradi5g14346	Brachypodium distachyon	NC	0.918	197	52.7919
BcMF8	ABP57237	Brassica campestris	C	0.914	136	58.8235
Sta39-3	XP_013684265	Brassica napus	C	0.912	136	58.8235
Sta39-4	XP_013735625	Brassica napus	C	0.914	136	58.8235
BAN102	Brara.I03986	Brassica rapa	Pep	0.467	61	45.9016
CsAGP1	Cucsa.102870	Cucumis sativus	KC	0.871	243	67.9012
DcAGP1	CAC16734	Daucus carota	NC	0.822	242	40.9091
EniFLA1	ADE62307	Eucalyptus nitens	FLA	0.936	265	38.8679
EniFLA2	ADE62308	Eucalyptus nitens	FLA	0.91	260	34.6154
EniFLA3	ADE62309	Eucalyptus nitens	FLA	0.79	248	39.9194
GhH6L	ACU55134	Gossypium hirsutum	C	0.903	214	72.4299
GhAGP1	AAO92753	Gossypium hirsutum	FLA	0.832	243	37.8601
GhAGP2	ABR68797	Gossypium hirsutum	FLA	0.871	243	37.8601
GhAGP3	ABR68798	Gossypium hirsutum	FLA	0.71	264	37.1212
GhAGP4	EF470295	Gossypium hirsutum	FLA	0.714	239	34.3096
GhFLA1	EF672627	Gossypium hirsutum	FLA	0.871	243	37.8601
GhFLA10	EF672636	Gossypium hirsutum	FLA	0.82	414	32.8502
GhFLA11	EF672637	Gossypium hirsutum	FLA	0.843	417	32.3741
GhFLA12	EF672638	Gossypium hirsutum	FLA	0.879	415	40.9639
GhFLA13	EF672639	Gossypium hirsutum	FLA	0.812	425	40.4706
GhFLA14	EF672640	Gossypium hirsutum	FLA	0.795	459	27.451
GhFLA15	EF672641	Gossypium hirsutum	FLA	0.865	460	27.6087
GhFLA16	EF672642	Gossypium hirsutum	FLA	0.907	457	27.3523
GhFLA17	EF672643	Gossypium hirsutum	FLA	0.894	285	38.5965
GhFLA18	EF672644	Gossypium hirsutum	FLA	0.77	276	32.971
GhFLA19	EF672645	Gossypium hirsutum	FLA	0.926	398	30.6533
GhFLA2	EF672628	Gossypium hirsutum	FLA	0.827	265	40.7547
GhFLA3	EF672629	Gossypium hirsutum	FLA	0.871	263	39.1635
GhFLA4	EF672630	Gossypium hirsutum	FLA	0.918	244	34.0164
GhFLA5	EF672631	Gossypium hirsutum	FLA	0.775	239	34.728
GhFLA6	EF672632	Gossypium hirsutum	FLA	0.927	241	31.9502
GhFLA7	EF672633	Gossypium hirsutum	FLA	0.758	262	37.4046
GhFLA8	EF672634	Gossypium hirsutum	FLA	0.851	424	35.1415
GhFLA9	EF672635	Gossypium hirsutum	FLA	0.537	436	36.2385
GhAGP31	HQ148881	Gossypium hirsutum	NC	0.473	290	45.8621
GhPLA1	ABI96983	Gossypium hirsutum	PAG	0.892	175	27.4286
HvHRA1	TC147437	Hordeum vulgare	NC	0.864	300	47.6667
MdAGP1	MDP0000675805	Malus domestica	Pep	0.885	75	49.3333
MdAGP2	MDP0000902262	Malus domestica	Pep	0.886	75	50.6667
MdAGP3	MDP0000256006	Malus domestica	Pep	0.908	88	57.9545
NaAGP1	AAA66362	Nicotiana alata	C	0.9	132	64.3939
Na120KD	AAC15893	Nicotiana alata	HAE	0.755	461	48.59
NaAGP4	AF298594	Nicotiana alata	KC	0.846	228	63.5965
NaAGP2	AAB35284	Nicotiana alata	NC	0.69	461	25.1627
NaAGP3	AAB41479	Nicotiana alata	NC	0.874	169	27.8107
TTS1	Z16403	Nicotiana tabacum	NC	0.88	232	40.9483
TTS2	Z16404	Nicotiana tabacum	NC	0.877	261	39.0805
NtEPc	BAA75495	Nicotiana tabacum	PAG	0.862	166	28.3133
OsAGP1	LOC_Os08g37630	Oryza sativa	C	0.83	146	71.9178
OsAGP10	LOC_Os08g38250	Oryza sativa	C	0.893	199	61.809
OsAGP11	LOC_Os04g41480	Oryza sativa	C	0.836	235	54.4681
OsAGP2	LOC_Os01g71170	Oryza sativa	C	0.938	158	55.0633
OsAGP3	Os03g0188500	Oryza sativa	C	0.864	124	72.5806
OsAGP4	LOC_Os04g37770	Oryza sativa	C	0.861	131	73.2824
OsAGP5	Os04g0545250	Oryza sativa	C	0.899	298	72.4832
OsAGP6	LOC_Os05g37110	Oryza sativa	C	0.707	135	61.4815
OsAGP7	LOC_Os06g17450	Oryza sativa	C	0.73	128	61.7188
OsAGP8	LOC_Os07g28660	Oryza sativa	C	0.246	179	65.9218
OsAGP9	Os04g0545250	Oryza sativa	C	0.784	139	70.5036
OsFLA1	LOC_Os04g48490	Oryza sativa	FLA	0.831	431	41.2993
OsFLA10	LOC_Os09g30010	Oryza sativa	FLA	0.948	273	47.619
OsFLA11	LOC_Os09g07350	Oryza sativa	FLA	0.575	401	38.1546
OsFLA12	LOC_Os01g62380	Oryza sativa	FLA	0.867	427	37.9391
OsFLA13	LOC_Os04g39600	Oryza sativa	FLA	0.682	263	41.8251
OsFLA14	LOC_Os04g39590	Oryza sativa	FLA	0.939	277	38.2671
OsFLA15	LOC_Os02g20560	Oryza sativa	FLA	0.708	268	39.5522
OsFLA16	LOC_Os07g06680	Oryza sativa	FLA	0.913	479	34.238
OsFLA17	LOC_Os03g57490	Oryza sativa	FLA	0.863	479	31.7328
OsFLA18	LOC_Os05g48890	Oryza sativa	FLA	0.809	251	46.2151
OsFLA19	LOC_Os02g20540	Oryza sativa	FLA	0.921	267	41.573
OsFLA2	LOC_Os03g03600	Oryza sativa	FLA	0.883	401	36.6584
OsFLA20	LOC_Os02g26320	Oryza sativa	FLA	0.587	304	40.4605
OsFLA21	LOC_Os02g49420	Oryza sativa	FLA	0.909	266	33.4586
OsFLA22	LOC_Os02g26290	Oryza sativa	FLA	0.834	213	34.2723
OsFLA23	LOC_Os06g17460	Oryza sativa	FLA	0.808	211	42.1801
OsFLA24	LOC_Os03g57460	Oryza sativa	FLA	0.887	474	32.7004
OsFLA25	LOC_Os06g44660	Oryza sativa	FLA	0.909	269	40.1487
OsFLA26	LOC_Os05g38500	Oryza sativa	FLA	0.695	472	40.8898
OsFLA27	LOC_Os09g30486	Oryza sativa	FLA	0.794	267	41.573
OsFLA3	LOC_Os08g23180	Oryza sativa	FLA	0.767	415	38.3133
OsFLA4	LOC_Os08g38270	Oryza sativa	FLA	0.923	271	43.9114
OsFLA5	LOC_Os08g39270	Oryza sativa	FLA	0.726	274	44.1606
OsFLA6	LOC_Os05g48900	Oryza sativa	FLA	0.828	272	44.8529
OsFLA7	LOC_Os01g47780	Oryza sativa	FLA	0.873	247	40.081
OsFLA8	LOC_Os01g06580	Oryza sativa	FLA	0.835	269	45.3532
OsFLA9	LOC_Os05g07060	Oryza sativa	FLA	0.372	275	42.9091
OsAGP12	LOC_Os01g02010	Oryza sativa	KC	0.923	240	63.3333
OsAGP13	LOC_Os07g40130	Oryza sativa	KC	0.905	230	71.3043
OsAGP29	LOC_Os01g42210	Oryza sativa	NC	0.755	221	51.1312
OsAGP30	LOC_Os02g10240	Oryza sativa	NC	0.667	229	59.3886
OsAGP31	LOC_Os03g63540	Oryza sativa	NC	0.93	219	50.6849
OsENODL1	LOC_Os01g54430	Oryza sativa	PAG	0.867	237	35.0211
OsENODL10	LOC_Os03g02400	Oryza sativa	PAG	0.829	198	39.3939
OSENODL14	LOC_Os04g57750	Oryza sativa	PAG	0.842	180	32.7778
OsENODL16	LOC_Os06g17730	Oryza sativa	PAG	0.797	222	33.3333
OsENODL17	LOC_Os06g36010	Oryza sativa	PAG	0.603	185	37.2973
OsENODL18	LOC_Os06g46740	Oryza sativa	PAG	0.795	279	50.5376
OsENODL2	LOC_Os01g16610	Oryza sativa	PAG	0.778	298	45.6376
OsENODL20	LOC_Os08g17160	Oryza sativa	PAG	0.839	193	37.8238
OsENODL22	LOC_Os11g29910	Oryza sativa	PAG	0.757	212	41.0377
OsENODL23	LOC_Os12g05470	Oryza sativa	PAG	0.33	190	39.4737
OsENODL24	LOC_Os12g26880	Oryza sativa	PAG	0.693	234	42.3077
OsENODL3	LOC_Os01g16610	Oryza sativa	PAG	0.363	224	40.1786
OsENODL4	LOC_Os01g17470	Oryza sativa	PAG	0.642	251	37.4502
OsENODL5	LOC_Os01g57880	Oryza sativa	PAG	0.729	208	38.9423
OsENODL6	LOC_Os02g06670	Oryza sativa	PAG	0.653	261	54.4061
OsENODL7	LOC_Os02g06690	Oryza sativa	PAG	0.664	214	41.1215
OsENODL8	LOC_Os02g48820	Oryza sativa	PAG	0.448	183	36.0656
OsENODL9	LOC_Os02g49350	Oryza sativa	PAG	0.82	218	40.8257
OsSCL1	LOC_Os03g59280	Oryza sativa	PAG	0.882	209	45.933
OsUCL1	LOC_Os01g57690	Oryza sativa	PAG	0.778	247	45.3441
OsUCL11	LOC_Os03g57740	Oryza sativa	PAG	0.843	172	38.9535
OsUCL14	LOC_Os04g46120	Oryza sativa	PAG	0.851	185	35.6757
OsUCL16	LOC_Os06g11490	Oryza sativa	PAG	0.901	198	48.9899
OsUCL20	LOC_Os07g01440	Oryza sativa	PAG	0.852	195	48.2051
OsUCL21	LOC_Os07g07170	Oryza sativa	PAG	0.889	168	34.5238
OsUCL22	LOC_Os07g35860	Oryza sativa	PAG	0.727	198	45.9596
OsUCL23	LOC_Os08g04310	Oryza sativa	PAG	0.739	174	38.5057
OsUCL24	LOC_Os08g04340	Oryza sativa	PAG	0.886	190	41.5789
OsUCL25	LOC_Os08g04350	Oryza sativa	PAG	0.68	188	43.617
OsUCL26	LOC_Os08g04360	Oryza sativa	PAG	0.266	182	46.7033
OsUCL27	LOC_Os08g04370	Oryza sativa	PAG	0.583	190	47.3684
OsUCL28	XP_015649812	Oryza sativa	PAG	0.814	190	37.8947
OsUCL29	LOC_Os08g37660	Oryza sativa	PAG	0.859	172	35.4651
OsUCL30	LOC_Os08g37670	Oryza sativa	PAG	0.847	181	45.8564
OsUCL32	LOC_Os09g36940	Oryza sativa	PAG	0.762	223	40.3587
OsUCL33	LOC_Os09g39940	Oryza sativa	PAG	0.847	172	41.2791
OsUCL4	LOC_Os02g43660	Oryza sativa	PAG	0.913	202	49.505
OsUCL6	LOC_Os02g52180	Oryza sativa	PAG	0.837	246	50
OsAGP14	LOC_Os01g37950	Oryza sativa	Pep	0.715	70	51.4286
OsAGP15	LOC_Os01g40950	Oryza sativa	Pep	0.84	72	40.2778
OsAGP16	LOC_Os01g46850	Oryza sativa	Pep	0.853	69	40.5797
OsAGP17	LOC_Os01g55220	Oryza sativa	Pep	0.772	70	47.1429
OsAGP18	LOC_Os01g57030	Oryza sativa	Pep	0.499	68	58.8235
OsAGP19	LOC_Os01g57040	Oryza sativa	Pep	0.573	68	57.3529
OsAGP20	LOC_Os02g16500	Oryza sativa	Pep	0.59	73	38.3562
OsAGP21	LOC_Os02g48710	Oryza sativa	Pep	0.705	69	49.2754
OsAGP22	Os02g0718100	Oryza sativa	Pep	0.621	60	55
OsAGP23	LOC_Os05g12580	Oryza sativa	Pep	0.734	67	43.2836
OsAGP24	LOC_Os06g21400	Oryza sativa	Pep	0.812	65	56.9231
OsAGP25	LOC_Os06g21410	Oryza sativa	Pep	0.643	74	45.9459
OsAGP26	LOC_Os06g30920	Oryza sativa	Pep	0.579	77	46.7532
OsAGP27	LOC_Os07g38630	Oryza sativa	Pep	0.754	64	40.625
OsAGP28	A9UGV6	Oryza sativa	Pep	0.559	63	52.381
OsLTPL1	LOC_Os03g26820	Oryza sativa	XYLP	0.822	178	51.1236
OsXYLP10	LOC_Os07g07860	Oryza sativa	XYLP	0.856	171	47.9532
OsXYLP11	LOC_Os03g57990	Oryza sativa	XYLP	0.682	189	45.5026
OsXYLP12	LOC_Os07g07870	Oryza sativa	XYLP	0.661	181	44.1989
OsXYLP13	LOC_Os03g57970	Oryza sativa	XYLP	0.856	177	46.3277
OsXYLP14	LOC_Os07g07930	Oryza sativa	XYLP	0.91	170	45.8824
OsXYLP15	LOC_Os04g38840	Oryza sativa	XYLP	0.912	200	44.5
OsXYLP16	LOC_Os07g09970	Oryza sativa	XYLP	0.651	207	35.2657
OsXYLP17	LOC_Os03g58940	Oryza sativa	XYLP	0.763	195	40.5128
OsXYLP18	LOC_Os03g07100	Oryza sativa	XYLP	0.701	187	39.5722
OsXYLP19	LOC_Os06g47200	Oryza sativa	XYLP	0.765	150	43.3333
OsXYLP2	LOC_Os03g26800	Oryza sativa	XYLP	0.852	139	41.7266
OsXYLP20	LOC_Os03g46150	Oryza sativa	XYLP	0.718	243	46.9136
OsXYLP21	LOC_Os08g42040	Oryza sativa	XYLP	0.913	179	40.7821
OsXYLP3	LOC_Os07g30590	Oryza sativa	XYLP	0.878	170	43.5294
OsXYLP4	LOC_Os07g43290	Oryza sativa	XYLP	0.813	177	50.8475
OsXYLP5	LOC_Os03g09230	Oryza sativa	XYLP	0.765	211	46.4455
OsXYLP6	LOC_Os03g20760	Oryza sativa	XYLP	0.802	199	40.201
OsXYLP7	LOC_Os05g41030	Oryza sativa	XYLP	0.808	210	47.619
OsXYLP8	LOC_Os01g59870	Oryza sativa	XYLP	0.708	187	44.385
OsXYLP9	LOC_Os07g07790	Oryza sativa	XYLP	0.761	188	51.0638
PhPRP1	ACN60130	Petunia hybrida	NC	0.862	256	40.2344
PpAGP1	Contig11049	Physcomitrella patens	C	0.738	144	52.0833
PpAGP2	Contig4134	Physcomitrella patens	C	0.901	124	66.129
PpFLA1	Contig6808	Physcomitrella patens	FLA	0.868	262	43.5115
PpFLA2	Contig9936	Physcomitrella patens	FLA	0.812	264	42.4242
PpAGP3	Contig615	Physcomitrella patens	Pep	0.666	65	49.2308
PpAGP4	Contig6896	Physcomitrella patens	Pep	0.424	65	55.3846
PpAGP5	Contig6913	Physcomitrella patens	Pep	0.529	65	46.1538
PtaAGP6	AAF75821	Pinus taeda	KC	0.87	236	61.8644
SlAGP4	Solyc04g074730	Solanum lycopersicum	C	0.873	131	62.5954
SlHAE2	Solyc08g078020	Solanum lycopersicum	C	0.927	96	56.25
SlFLA1	Solyc06g076110	Solanum lycopersicum	FLA	0.132	173	31.7919
SlFLA10	Solyc07g045440	Solanum lycopersicum	FLA	0.899	409	30.0733
SlFLA11	Solyc12g015690	Solanum lycopersicum	FLA	0.82	312	34.6154
SlFLA12	Solyc10g081720	Solanum lycopersicum	FLA	0.674	439	26.4237
SlFLA13	Solyc01g091530	Solanum lycopersicum	FLA	0.884	414	40.8213
SlFLA14	Solyc10g081720	Solanum lycopersicum	FLA	0.783	449	27.1715
SlFLA15	Solyc07g053540	Solanum lycopersicum	FLA	0.865	247	32.3887
SlFLA16	Solyc08g006300	Solanum lycopersicum	FLA	0.847	265	36.2264
SlFLA17	Solyc08g006290	Solanum lycopersicum	FLA	0.135	206	39.8058
SlFLA18	Solyc11g069250	Solanum lycopersicum	FLA	0.906	221	35.2941
SlFLA19	Solyc07g053540	Solanum lycopersicum	FLA	0.865	247	32.3887
SlFLA2	Solyc07g048090	Solanum lycopersicum	FLA	0.779	264	37.8788
SlFLA20	Solyc12g015690	Solanum lycopersicum	FLA	0.82	267	37.4532
SlFLA21	Solyc01g091530	Solanum lycopersicum	FLA	0.201	226	41.1504
SlFLA22	Solyc03g112880	Solanum lycopersicum	FLA	0.287	428	34.3458
SlFLA3	Solyc07g048090	Solanum lycopersicum	FLA	0.129	142	41.5493
SlFLA4	Solyc08g006300	Solanum lycopersicum	FLA	0.847	262	39.6947
SlFLA5	Solyc09g007660	Solanum lycopersicum	FLA	0.875	166	37.3494
SlFLA6/7	Solyc10g005960	Solanum lycopersicum	FLA	0.819	415	35.1807
SlFLA8	Solyc06g075220	Solanum lycopersicum	FLA	0.888	249	39.3574
SlFLA9	Solyc07g065540	Solanum lycopersicum	FLA	0.816	411	35.7664
LeAGP1	Solyc02g092790	Solanum lycopersicum	KC	0.873	215	60.9302
attAGP	Solyc08g078020	Solanum lycopersicum	NC	0.927	152	60.5263
SlAGP2/7/8	Solyc07g053640	Solanum lycopersicum	NC	0.617	487	22.5873
SlPAG1	Solyc07g064240	Solanum lycopersicum	PAG	0.66	218	35.3211
SlPAG2	Solyc08g066740	Solanum lycopersicum	PAG	0.423	200	27
SlPAG3	Solyc12g013900	Solanum lycopersicum	PAG	0.859	345	46.9565
SlAGP5	Solyc10g011730	Solanum lycopersicum	Pep	0.622	72	36.1111
SlAGP6	Solyc08g008230	Solanum lycopersicum	Pep	0.77	72	36.1111
TaHRA1	TC252449	Triticum aestivum	NC	0.865	334	51.497
VfENOD5	CAB97367	Vicia faba	PAG	0.843	137	34.3066
ZmHRA1	AC230008	Zea mays	NC	0.667	151	43.0464
ZeFLA11	CAI99883	Zinnia elegans	FLA	0.802	252	36.5079
ZeXYP1	BAD24657	Zinnia elegans	XYLP	0.726	183	45.9016
