# Supplementary material for: Bioinformatics Prediction and Evolution Analysis of Arabinogalactan Proteins in the Plant Kingdom
Source: Front Plant Sci. 2017 Jan 26;8:66. doi: 10.3389/fpls.2017.00066 (PMC5266747; doi:10.3389/fpls.2017.00066)
Supplement: Supplementary file 6 [file Table6.XLS]

## Sheet: Sheet1
Supplementary Table S6. Detailed information of data processing in 47 plant species
Clade	Order	Species	Common Name	Data Version	Data source	Protein number	Locus number	Secreted proteins	Homologous proteins	Secreted proteins*	Group 1	Group 2	Group 3	Homologous candidates	Total
Angiosperm	Fabales	Lotus japonicus	Lotus	v2.5	Kazusa	48110	39735	4485	222	4318	16	42	57	114	229
		Medicago truncatula	Barrel medic	Mt4.0v1	Phytozome	62319	50894	7289	324	7015	34	80	76	179	369
		Cicer arietinum	Chickpea	v1.0	LIS	28269	28269	2139	181	2009	10	29	37	117	193
		Glycine max	Soybean	Wm82.a2.v1	Phytozome	88647	56044	8259	435	7904	39	67	148	216	470
		Phaseolus vulgaris	Common bean	v1.0	Phytozome	31638	27197	4283	258	4070	20	50	77	140	287
		Cajanus cajan	Pigeonpea	Nov 2011	IIPG	48680	48680	3730	252	3541	13	26	42	134	215
	Cucurbitales	Citrullus lanatus	Watermelon	v1.0	ICUGI	23440	23440	2717	186	2571	16	33	56	107	212
		Cucumis sativus	Cucumber	v1.0	Phytozome	30364	21503	2559	181	2430	10	16	39	98	163
	Rosales	Prunus persica	Peach	v2.1	Phytozome	28701	28701	3189	232	3042	5	16	46	129	196
		Prunus mume	Mei	v1.0	PMDB	31390	31390	3852	240	3680	13	35	58	139	245
		Fragaria vesca	Strawberry	v1.1	Phytozome	32831	32831	3485	236	3321	4	31	89	136	260
		Malus domestica	Apple	v1.0	Phytozome	63517	63517	7035	434	6733	12	59	120	260	451
		Pyrus bretschneideri	Pear	v1.0	PGP	42369	42369	5133	336	4871	19	71	127	194	411
	Brassicales	Arabidopsis thaliana	Arabidopsis	TAIR10	TAIR	35386	27416	4269	266	4043	13	35	62	170	280
		Arabidopsis lyrata	Lyrate rockcress	v1.0	Phytozome	32670	32670	4527	273	4301	32	29	56	176	293
		Capsella rubella	Capsella	v1.0	Phytozome	28447	26521	4104	275	3879	18	19	73	164	274
		Brassica rapa	Chinese cabbage	v1.3	BRAD	43370	43370	6090	439	5718	22	52	108	257	439
		Brassica oleracea	Kale	v1.0	BRAD	45758	45758	5199	410	4883	15	54	88	233	390
		Carica papaya	Papaya	ASGPBv0.4	Phytozome	27775	27775	2654	158	2536	5	22	31	71	129
	Malvales	Gossypium raimondii	Cotton	v2.1	Phytozome	77267	37505	5905	317	5648	32	67	119	175	393
		Theobroma cacao	Cacao	v1.1	Phytozome	44404	29452	4155	200	3998	9	36	84	105	234
	Sapindales	Citrus sinensis	Sweet orange	v1.1	Phytozome	46147	25379	4773	194	4646	9	25	59	87	180
	Malpighiales	Populus trichocarpa	Western poplar	v3.0	Phytozome	73013	41335	6124	319	5878	18	63	101	185	367
		Ricinus communis	Castor bean	v0.1	JCVI	31221	31221	3725	205	3558	25	35	70	113	243
	Myrtales	Eucalyptus grandis	Eucalyptus	v2.0	Phytozome	46315	36376	5005	186	5865	3	25	102	103	233
	Vitales	Vitis vinifera	Grape vine	v2.1	Genoscope	55564	31845	4481	205	4331	20	37	86	131	274
	Solanales	Solanum tuberosum	Potato	v3.4	Phytozome	51472	35119	4659	281	4439	14	48	59	126	247
		Solanum lycopersicum	Tomato	v2.3	Phytozome	34727	34727	4317	258	4101	12	45	62	130	249
		Capsicum annuum	Hot pepper	v1.55	PepperGenomeDB	34899	34899	3336	242	3161	6	20	46	126	198
	Lamiales	Utricularia gibba	Humped bladderwort	v4.1	CoGe	28494	28494	2675	135	2581	5	27	40	73	145
	Ericales	Actinidia chinensis	Kiwifruit	May 2013	KGD	39040	39040	3196	251	3054	13	27	59	137	236
	Caryophyllales	Beta vulgaris	Sugar beet	v1.1	BVR	29831	27421	3121	165	2990	21	54	69	97	241
	Proteales	Nelumbo nucifera	Sacred lotus	v1.0	PGDD	26685	26685	3127	230	2978	1	28	47	121	197
	Poales	Sorghum bicolor	Sorghum	v2.1	Phytozome	39441	33032	5410	256	5203	29	79	188	181	477
		Zea mays	Maize	6a	Phytozome	88760	63480	7632	251	7430	98	156	221	169	644
		Oryza sativa	Rice	v7	RGAP	66338	55986	7253	263	7028	34	82	219	184	519
		Brachypodium distachyon	Purple false brome	v2.1	Phytozome	42868	31694	4702	221	4518	21	90	142	140	393
		Hordeum vulgare	Barley	v1.0	Helmholtz Center	62240	24211	4081	152	3964	9	33	82	69	193
		Triticum urartu	Wheat A-genome	v1.0	CLIMB	34879	34879	4969	192	4833	20	52	92	86	250
	Zingiberales	Musa acuminata	Banana	Jul 2012	CIRAD	36549	36549	4340	191	4198	14	18	76	110	218
	Arecales	Elaeis guineensis	Oil palm	v2.0	MPOB	30755	30755	2232	170	2128	3	13	60	97	173
	Asparagales	Phalaenopsis equestris	Orchid	v5.0	Orchidbase	42294	42294	2782	174	2664	13	15	33	88	149
	Amborellales	Amborella trichopoda	Amborella	v1.0	Phytozome	26846	26846	2695	155	2589	14	23	43	69	149
Gymnosperm	Pinales	Picea abies	Norway spruce	v1.0	ConGenIE	66632	66632	5473	270	5322	33	48	71	122	274
Lycopodiophyta	Selaginellales	Selaginella moellendorffii	Selaginella	v1.0	Phytozome	22285	22285	2433	100	2383	1	22	29	37	89
Bryophyta	Funariales	Physcomitrella patens	Moss	v3.3	Phytozome	42392	26610	2961	119	2881	10	39	80	80	209
Chlorophyta	Chlamydomonadales	Chlamydomonas reinhardtii	Green algae	v5.5	Phytozome	19526	17741	1986	30	1975	8	296	254	29	587
"*" represents the redundant sequences between signal peptide filtration and BLASTP search are removed from results of signal peptide filtration. Then the secreted proteins without redundancy were divided into three groups under three thresholds: Group 1 (55 ≤ LengthT < 90); Group 2 (LengthT ≥ 90, PASTT% ≥ 42%); Group 3 (LengthT ≥ 90, PASTT% < 42%). Then corresponding parameters were set to these…
