# Supplementary material for: Bioinformatics Prediction and Evolution Analysis of Arabinogalactan Proteins in the Plant Kingdom
Source: Front Plant Sci. 2017 Jan 26;8:66. doi: 10.3389/fpls.2017.00066 (PMC5266747; doi:10.3389/fpls.2017.00066)
Supplement: Supplementary file 9 [file Table9.XLS]

## Sheet: Sheet1
Supplementary Table S9. Detailed information of the Lys-rich classical AGPs in 47 plant species
Species	Name	LengthT	SP	GPI	Lys-rich domain	Total	Lys (K)	His (H)	Arg (R)	Other a.a.	Type
Lotus japonicus	Lj6g3v2258870.1	215	YES	NO	KSKKKVKKGKKHG	13	8	1	0	4	Lys-rich
	Lj6g3v2258880.1	229	YES	YES	KSKKKVKKGKKHG	13	8	1	0	4	Lys-rich
Medicago truncatula	Medtr0002s0900.1	251	YES	YES	KHKRRRHRHKHRRHQ	15	3	5	6	1	Arg-rich
	Medtr4g095280.1	208	YES	YES	KGKKNKKKHG	10	6	1	0	3	Lys-rich
	Medtr5g016250.1	225	YES	YES	KSKKKTKKGKKH	12	8	1	0	3	Lys-rich
	Medtr8g069925.1	622	YES	NO	HKHKRRKHKHSKHKKHH	17	7	7	2	1	Lys/His-rich
Cicer arietinum	Ca_09325	214	YES	YES	KSKKGKKKH	9	6	1	0	2	Lys-rich
	Ca_02193	229	YES	YES	KSKKKVKKGKKH	12	8	1	0	3	Lys-rich
	Ca_15126	246	YES	YES	KHKRRHRHKHLKHH	14	4	6	3	1	His-rich
Glycine max	Glyma.05G102100.1.p	212	YES	YES	KHKKKGKKHG	10	6	2	0	2	Lys-rich
	Glyma.17G164800.1.p	219	YES	YES	KHKKKGKKHG	10	6	2	0	2	Lys-rich
	Glyma.11G051300.1.p	234	YES	YES	KSKKKTKKSKKH	12	8	1	0	3	Lys-rich
	Glyma.01G190900.1.p	241	YES	YES	KSKKKTKKSKKH	12	8	1	0	3	Lys-rich
	Glyma.02G129900.1.p	270	YES	YES	HKHRRHRHRHKRHQ	14	2	6	5	1	His-rich
	Glyma.01G092300.1.p	275	YES	YES	HKHRRHRHRHRRHQ	14	1	6	6	1	His/Arg-rich
	Glyma.02G130000.1.p	291	YES	YES	HHRHRRHRHRHRHRRHQ	17	0	8	8	1	His/Arg-rich
	Glyma.08G000700.1.p	476	YES	YES	HRHRRRRHKHKHEKHH	16	3	7	5	1	His-rich
	Glyma.05G192300.1.p	594	YES	NO	HRHRRRRHKHKHKHERHH	18	3	8	6	1	His-rich
Phaseolus vulgaris	Phvul.003G238200.1	211	YES	YES	KHKKSKKHG	9	5	2	0	2	Lys-rich
	Phvul.003G024400.1	262	YES	YES	HKHRRHRHRHRRHQ	14	1	6	6	1	His/Arg-rich
	Phvul.002G014100.1	298	YES	YES	KKKTTKKSKKH	11	7	1	0	3	Lys-rich
	Phvul.002G272800.1	471	YES	NO	HRHRRRRHKHKRHQ	14	2	5	6	1	Arg-rich
Cajanus cajan	C.cajan_33688	206	YES	YES	KHKKGKKH	8	5	2	0	1	Lys-rich
	C.cajan_23527	563	YES	NO	HRHRRRRHKHKHKRHH	16	3	7	6	0	His-rich
Citrullus lanatus	Cla013996	246	YES	YES	KKKSKKHK	8	6	1	0	1	Lys-rich
Cucumis sativus	Cucsa.265780.1	235	NO	NO	KHKHRRRHKHKKHQ	14	5	5	3	1	Lys/His-rich
	Cucsa.102870.1	244	YES	NO	KKKSKKHR	8	5	1	1	1	Lys-rich
Prunus persica	ppa011163m	222	YES	YES	KKKSKHK	7	5	1	0	1	Lys-rich
Prunus mume	Pm002430	255	YES	NO	KKKPKHK	7	5	1	0	1	Lys-rich
Fragaria vesca	mrna23995.1-v1.0-hybrid	284	YES	NO	RKKKKKMRRR	10	5	0	4	1	Lys-rich
	mrna04475.1-v1.0-hybrid	264	YES	NO	HKHKKRKHKHRRHHH	15	5	7	3	0	His-rich
Malus domestica	MDP0000136194	213	YES	YES	KKSKHK	6	4	1	0	1	Lys-rich
	MDP0000803411	214	YES	YES	KKSKHK	6	4	1	0	1	Lys-rich
	MDP0000290620	224	YES	YES	KSKSKKPKHK	10	6	1	0	3	Lys-rich
	MDP0000679922	225	YES	NULL	HKGKXKHKHKHK	12	6	4	0	2	Lys-rich
	MDP0000581473	271	YES	NO	KHKRKHKHKHHHHN	14	5	7	1	1	His-rich
	MDP0000765761	274	YES	NO	HKGKXKHKHKHKHHHHH	17	6	9	0	2	His-rich
	MDP0000173174	562	YES	NO	KSKSKKPKHK	10	6	1	0	3	Lys-rich
Pyrus bretschneideri	Pbr030068.1	386	NO	NO	KHKGKHKHKHKHKNKHHHHHH	21	8	11	0	2	His-rich
	Pbr030075.1	386	NO	NO	KHKGKHKHKHKHKNKHHHHHH	21	8	11	0	2	His-rich
	Pbr030069.1	263	YES	NO	KHKGKHKHKHKHKHHH	16	7	8	0	1	His-rich
	Pbr013226.1	273	YES	NO	KHKRKHKHKHHHHH	14	5	8	1	0	His-rich
	Pbr030074.1	273	YES	NO	KHKGKHKHKHKHKHHH	16	7	8	0	1	His-rich
	Pbr025221.2	171	YES	YES	KSKHK	5	3	1	0	1	Lys-rich
Arabidopsis thaliana	AT2G23130.1	186	YES	YES	KHKKKTKKHK	10	7	2	0	1	Lys-rich
	AT4G37450.1	210	YES	YES	KHKKTTKKSKKHQ	13	7	2	0	4	Lys-rich
	AT1G68725.1	249	YES	NO	KHKRKHKHKRHHH	13	5	6	2	0	His-rich
Arabidopsis lyrata	868107	181	YES	YES	KHKKKHK	7	5	2	0	0	Lys-rich
	490872	207	YES	YES	KHKKATKKSKKHQ	13	7	2	0	4	Lys-rich
	315891	253	YES	YES	KHKRKHKHKRHHH	13	5	6	2	0	His-rich
Capsella rubella	Carubv10005691m	222	YES	YES	KHKKTAKKSKKHHN	14	7	3	0	4	Lys-rich
	Carubv10023964m	238	NO	NO	KHKKTTKKHK	10	6	2	0	2	Lys-rich
Brassica rapa	Brara.F01657.1.p	104	NO	NO	KHKKKHKHKSHYH	13	6	5	0	2	Lys-rich
	Brara.A00136.1.p	179	YES	YES	KGKKHQN	7	3	1	0	3	Lys-rich
	Brara.K01216.1.p	204	YES	YES	KKHKKSKKHQ	10	6	2	0	2	Lys-rich
	Brara.G02817.1.p	255	YES	YES	KHKKKHKHKRHHH	13	6	6	1	0	Lys/His-rich
	Brara.I04547.1.p	306	YES	NO	KHKKTKKTKKHKN	13	8	2	0	3	Lys-rich
Brassica oleracea	Bol032067	165	NO	NO	KHKKKHKHKRHYH	13	6	5	1	1	Lys-rich
	Bol028909	178	YES	YES	KGKKHQN	7	3	1	0	3	Lys-rich
	Bol018617	203	YES	YES	KKHKKSKKHQ	10	6	2	0	2	Lys-rich
	Bol044721	272	YES	YES	KHKKTKKTKKHKN	13	8	2	0	3	Lys-rich
Carica papaya	supercontig_1082.3	232	YES	YES	KKKPKKHI	8	5	1	0	2	Lys-rich
	supercontig_1.244	242	YES	NO	KHKRRRHKHKRHH	13	4	5	4	0	His-rich
Gossypium raimondii	Gorai.007G220300.1	202	NO	NO	KSKSKKKSKKH	11	7	1	0	3	Lys-rich
	Gorai.008G079800.1	224	YES	YES	KSKSKSKKSKKHH	13	7	2	0	4	Lys-rich
	Gorai.008G079900.1	224	YES	YES	KSKSKSKKSKKHH	13	7	2	0	4	Lys-rich
	Gorai.013G079000.1	260	YES	NO	KHKRRHRHRRRRHHH	15	2	6	7	0	Arg-rich
Theobroma cacao	Thecc1EG011899t1	257	YES	NO	KHRRRHRHRHRRHH	14	1	6	7	0	Arg-rich
	Thecc1EG000740t1	276	YES	YES	KSKSKKKSKKQN	12	7	0	0	5	Lys-rich
Citrus sinensis	orange1.1g041580m	180	YES	NO	HSKKKSKKHH	10	5	3	0	2	Lys-rich
	orange1.1g044704m	234	YES	NO	HSKKKSKKHN	10	5	2	0	3	Lys-rich
	orange1.1g023867m	277	YES	YES	KHKKKRKHKHKRHHH	15	7	6	2	0	Lys-rich
Populus trichocarpa	Potri.007G051600.1	205	YES	YES	KKKPKK	6	5	0	0	1	Lys-rich
	Potri.005G144900.1	209	YES	YES	HSKKKPKKHQ	10	5	2	0	3	Lys-rich
	Potri.010G132500.1	242	YES	NO	KHKMKRKHKHKHHHH	15	6	7	1	1	His-rich
	Potri.008G111000.1	277	YES	YES	KHKKKRKHKHKHKRHHH	17	8	7	2	0	His-rich
Ricinus communis	29970.m001023	238	YES	YES	KKKPKKHSH	9	5	2	0	2	Lys-rich
Eucalyptus grandis	Eucgr.I00731.1	214	YES	YES	KKKSKKHV	8	5	1	0	2	Lys-rich
Vitis vinifera	VIT_207s0129g00560.1	236	YES	YES	KKKTKKLK	8	6	0	0	2	Lys-rich
	VIT_201s0011g02500.1	276	YES	NO	KHKHRRRRHKHKKHHHH	17	5	8	4	0	His-rich
Solanum tuberosum	PGSC0003DMP400043555	234	YES	YES	HGKHKRKKHKHKHHH	15	6	7	1	1	His-rich
	PGSC0003DMP400043286	243	YES	YES	KGKGKGKKKGKKHN	14	8	1	0	5	Lys-rich
Solanum lycopersicum	Solyc02g092790.2.1	216	YES	YES	KGKVKGKKGKKHN	13	7	1	0	5	Lys-rich
	Solyc05g010080.2.1	232	NO	NO	HGKHKRKKHKHKHHH	15	6	7	1	1	His-rich
Capsicum annuum	CA00g84780	239	YES	YES	KGKGKGKKKGKKHN	14	8	1	0	5	Lys-rich
Utricularia gibba	ug__Scf00455.g17967	206	YES	YES	KASKKKGKH	9	5	1	0	3	Lys-rich
	ug__Scf00306.g15135	260	YES	NO	RSHRKKKHKQHHNR	14	4	4	3	3	Lys/His-rich
Actinidia chinensis	Achn194341	185	YES	NO	HKHNHKHKYKHKHHHQK	17	6	8	0	3	His-rich
	Achn194361	192	YES	NO	HKHSHKHKHKHKHHH	15	5	9	0	1	His-rich
	Achn321251	268	YES	NO	RKHHKKKKHKHKRHHH	16	7	7	2	0	Lys/His-rich
	Achn170311	268	YES	NO	KHHKKKKHKHKRHHH	15	7	7	1	0	Lys/His-rich
Beta vulgaris	Bv6_124300_ryze.t1	247	YES	YES	HCKFKNKKHCKKHHL	15	6	4	0	5	Lys-rich
	Bv6_138760_modw.t1	249	YES	NO	KRKRKHKHKHKRHHH	15	6	6	3	0	Lys/His-rich
Nelumbo nucifera	NNU_16271-RA	222	YES	NO	KKKAKKHI	8	5	1	0	2	Lys-rich
	NNU_13689-RA	236	YES	YES	KKKTKTKKH	9	6	1	0	2	Lys-rich
	NNU_07575-RA	254	YES	NO	KNKKHKHKKHHH	12	6	5	0	1	Lys-rich
Sorghum bicolor	Sobic.003G100900.1.p	311	YES	YES	KGKNKHKRRKKQHGKKE	17	8	2	2	5	Lys-rich
Zea mays	GRMZM2G121868_P01	232	YES	NO	KKKKKPSSSSKNKKKKSK	18	11	0	0	7	Lys-rich
	GRMZM5G883759_P01	291	YES	YES	KGKNKHKRRRKQHGKKE	17	7	2	3	5	Lys-rich
	GRMZM2G124409_P01	322	NO	NO	KKKKPSSSSKDKTKKKKG	18	10	0	0	8	Lys-rich
Oryza sativa	LOC_Os07g40130.1	231	YES	YES	KKKKPSPPSKKKKKSSK	17	10	0	0	7	Lys-rich
	LOC_Os01g02010.1	240	YES	YES	KSKNKHRKKNKRGKK	15	8	1	2	4	Lys-rich
Brachypodium distachyon	Bradi1g22880.2.p	234	YES	YES	KKKKPSSPSKKKKKTK	16	10	0	0	6	Lys-rich
	Bradi4g03511.1.p	261	YES	YES	KNPRTKTKKK	10	5	0	1	4	Lys-rich
	Bradi1g15930.1.p	311	YES	YES	KKKSSSKDKKKKKKM	15	10	0	0	5	Lys-rich
Hordeum vulgare	None available
Triticum urartu	None available
Musa acuminata	None available
Elaeis guineensis	None available
Phalaenopsis equestris	None available
Amborella trichopoda	AmTr_v1.0_scaffold00001.531	237	YES	YES	KSKKKKKKKHSK	12	9	1	0	2	Lys-rich
Picea abies	MA_10437202g0020	124	NO	NO	KHKKKKKKPKHPKKNQKHHHHH	22	11	7	0	4	Lys-rich
	MA_72565g0010	175	NO	NO	KHKHRHHHHRHRHHHHHH	18	2	13	3	0	His-rich
	MA_6668g0010	182	NO	NO	HHKRKKKKHKHHHG	14	6	6	1	1	Lys/His-rich
	MA_76403g0010	227	YES	YES	KHKAKPKTKPKTGKTKKSKHH	21	10	3	0	8	Lys-rich
	MA_6872690g0010	307	NO	NO	KHKKKPKKPKKNKKRRGNRH	20	10	2	3	5	Lys-rich
Selaginella moellendorffii	None available
Physcomitrella patens	None available
Chlamydomonas reinhardtii	None available
SP, Signal peptide that is predicted on SignalP 4.1 (sensitive mode, D value >0.34); GPI, glycosylphosphatidylinositol anchor that is predicted on big-PI Predictor-GPI Modification Site Prediction; a.a., amino acid.
